# Supplementary material for: Correction: Isolation and molecular characterization of novel glucarpidases: Enzymes to improve the antibody directed enzyme pro-drug therapy for cancer treatment
Source: PLoS One. 2023 Nov 21;18(11):e0294885. doi: 10.1371/journal.pone.0294885 (PMC10662713; doi:10.1371/journal.pone.0294885)
Supplement: S1 File — (XLSX) [file pone.0294885.s001.xlsx]

## Sheet: glucarpidase
	Time (min)	pure glucarpidase activity and Zn2+	pure glucarpidase activity and Zn2+ and 10 mM EDTA	control
	0	0.738	0.745	0.74
	5	0.635	0.74	0.741
	10	0.532	0.733	0.744
	15	0.32	0.73	0.743
	20	0.29	0.726	0.741
	25	0.28	0.728	0.742
	30	0.281	0.725	0.74
								Time (min)	0	5	10	15	20	25	30
								In presence of CPG2 and Zn2+	0.738	0.635	0.532	0.32	0.29	0.28	0.281
								In presence of CPG2 and Zn2+ and 10 mM EDTA	0.745	0.74	0.733	0.73	0.726	0.728	0.725
								Standard	0.74	0.741	0.744	0.743	0.741	0.742	0.74

## Sheet: Sheet1
Time (min)	total soluble protein of Pseudomonas lubricans strain SF168 in presence of Zn2+	in presence of Zn2+ and EDTA	total soluble protein from Xenophilus sp. SN213 in presence of Zn2+	in presence of Zn2+ and EDTA	Control
0	0.85	0.855	0.856	0.857	0.855
10	0.8	0.854	0.83	0.85601	0.856
20	0.74	0.855	0.73	0.849	0.854
30	0.68	0.851	0.66	0.844	0.855
40	0.59	0.85	0.58	0.843	0.856
50	0.52	0.85	0.5	0.844	0.8545
60	0.49	0.849	0.45	0.848	0.855
70	0.41	0.85	0.4	0.85	0.854
80	0.4	0.85	0.4	0.849	0.855
