# Supplementary material for: Correction: Isolation and molecular characterization of novel glucarpidases: Enzymes to improve the antibody directed enzyme pro-drug therapy for cancer treatment
Source: PLoS One. 2023 Nov 21;18(11):e0294885. doi: 10.1371/journal.pone.0294885 (PMC10662713; doi:10.1371/journal.pone.0294885)
Supplement: S2 File — (ZIP) [file pone.0294885.s002.zip]

Archive with 2 entries (2 files):
- S2 File. Original images for Fig 7/Fig 7a.png
- S2 File. Original images for Fig 7/Fig7b.png
