# Supplementary material for: Correction: Isolation and molecular characterization of novel glucarpidases: Enzymes to improve the antibody directed enzyme pro-drug therapy for cancer treatment
Source: PLoS One. 2023 Nov 21;18(11):e0294885. doi: 10.1371/journal.pone.0294885 (PMC10662713; doi:10.1371/journal.pone.0294885)
Supplement: S3 File — (ZIP) [file pone.0294885.s003.zip]

Archive with 6 entries (6 files):
- S3 File. Spectra and settings for Fig 9/azo syn molar ellepticity Fig 9A.png
- S3 File. Spectra and settings for Fig 9/CD informatrion setting related to Fig 9.png
- S3 File. Spectra and settings for Fig 9/HV azo related to figur 9.png
- S3 File. Spectra and settings for Fig 9/HV combined of syn and Azo Fig 9 B.png
- S3 File. Spectra and settings for Fig 9/HV syn related to fig 9.png
- S3 File. Spectra and settings for Fig 9/related to Fig 9.png
