# Supplementary material for: Correction: Isolation and molecular characterization of novel glucarpidases: Enzymes to improve the antibody directed enzyme pro-drug therapy for cancer treatment
Source: PLoS One. 2023 Nov 21;18(11):e0294885. doi: 10.1371/journal.pone.0294885 (PMC10662713; doi:10.1371/journal.pone.0294885)
Supplement: S4 File — (ZIP) [file pone.0294885.s004.zip]

Archive with 2 entries (2 files):
- S4 File. Original images for Fig 11/Fig 11c WB.png
- S4 File. Original images for Fig 11/Fig11c SDS.png
